# Supplementary material for: WUSCHEL-Related Homeobox (WOX) Gene Family in Quinoa (Chenopodium quinoa): Genome‐Wide Identification and In Silico Characterization
Source: Int J Genomics. 2025 Sep 15;2025:7924847. doi: 10.1155/ijog/7924847 (PMC12434705; doi:10.1155/ijog/7924847)
Supplement: Supplementary file 1 — Supporting Information Additional supporting information can be found online in the Supporting Information section. Supporting information is accessible online in the supporting description section. File S1: Detailed information on the synteny analysis of CqWOX genes. File S2: Detailed data on motif sequences of CqWOX genes identified in quinoa using MEME tools. [file IJOG-2025-7924847-s001.zip]

Archive with 2 entries (2 files):
- Supplementary file s1.docx
- Supplementary file s2.docx
